# Supplementary material for: lnc-IL7R Expression Reflects Physiological Pulmonary Function and Its Aberration Is a Putative Indicator of COPD
Source: Biomedicines. 2022 Mar 28;10(4):786. doi: 10.3390/biomedicines10040786 (PMC9031132; doi:10.3390/biomedicines10040786)
Supplement: Supplementary file 1 [file biomedicines-10-00786-s001.zip]

Archive with 1 entries (1 files):
- biomedicines-1629093-supplementary.pdf
